# Supplementary material for: Bridging the Transient Intraluminal Stroke Preclinical Model to Clinical Practice: From Improved Surgical Procedures to a Workflow of Functional Tests
Source: Front Neurol. 2022 Mar 11;13:846735. doi: 10.3389/fneur.2022.846735 (PMC8963503; doi:10.3389/fneur.2022.846735)
Supplement: Supplementary file 1 [file Table_1.XLSX]

## Sheet: Fig.2B
		Sham	tMCAO 25min 2-3mm	tMCAO 45min 1-2mm	tMCAO 45min 1-2mm (optimized post-operative care)
	Mortality rate (%)	0	25	16.67	6.6

## Sheet: Fig.2C
	Modified De Simoni Neurological Score Variation
	Sham						tMCAO 25min 2-3mm					tMCAO 45min 1-2mm
	Female	Female	Female	Male	Female	Female	Male	Male	Male	Female	Male	Female	Male	Male	Male	Female	Female
	1	1	2	2	1	1	14	19	10	13	23	20	19	19	19	17	12

## Sheet: Fig.2D
	Total lesion (% of contralateral hemisphere with Edema correction)
	Sham			tMCAO 25min 2-3mm				tMCAO 45min 1-2mm
	Female	Female	Male	Male	Male	Male	Female	Female	Male	Male	Male	Female
	0	0	0	28.8535	6.87822	22.4085	24.2541	24.1501	20.7937	21.6947	28.3946	28.7486

## Sheet: Fig.2F
		Weight variation (%)
	Days after stroke	Sham										Normal Post-Operative Care															Optimized Post-Operative Care
		Female	Female	Female	Male	Female	Female	Female	Female	Male	Male	Female	Male	Male	Male	Female	Female	Female	Male	Male	Female	Female	Male	Male	Male	Female	Pre_9	Pre_10	Pre_12	Pre_14	C:Y5	Female	Female	Male	Male	Male	Male	Female	Male
	0	100	100	100	100	100	100	100	100	100	100	100	100	100	100	100	100	100	100	100	100	100	100	100	100	100	100	100	100	100	100	100	100	100	100	100	100	100	100
	1	97.03	96.6525	94.4876	98.4424	91.1111	97.0803	95.5895	95.5603	97.6218	96.2017	90.63	95.78	96.56	95.12	91.2	91.7323	94.4862	96.5686	95	96.2745	93.6957	93.8692	96.1838	92.3647	94.375	95.2308	93.3667	92.3411	97.5974	99.6063	89.9517	92.7826	99.8331	94.5055	95.2595	95.6562	91.0211	92.9496
	2	91.27	98.1149	99.813	99.0506	89.3778	91.9708	91.1354	89.181	92.2063	93.7733	84.15	87.43	89.72	87.93	85.87	81.8898	89.2231	87.9902	89.1709	89.085	82.2609	91.5531	90.3343	90.6553	88.0938	87.601	93.3595	91.2713	94.9434	91.0672	86.6184	84.6522	92.8571	90.8543	87.8547	91.9375		85.2861
	3	89.65	93.5116	95.5497	95.1899	91.1111	91.2044	89.8253	90.0862	92.1203	91.8742		84.16	85.55	83.99		85.8268	86.2155	85.7843	86.6834	86.2745	77.4348			87.4074		82.5929	94.8947	90.8004	94.4777	90.1186	86.4251	80.6957	91.4553	88.6565	86.1246	89.4688	85.8562	79.564
	4	93.36	90.6356	87.3498	92.5234	93.3333	88.5766	94.6288	95.9052	90.831	92.2789		80									74.0435					75.4231	86.6667	83.9799	90.5195	85.3937	88.1642	78.9565	90.2203	88.9046	85.6055	86.8438	84.9027	76.124
	5		92.839	87.4912	90.1869	94.2222	89.781	96.9432	98.1466	89.8854	91.0025	80											76.5668	76.1003		88.1562	79.6539	85.9667	81.1706	91.2013	87.3228	90	78.8696	91.6889	89.5073	86.9204	88.0312	85.4986	73.1267
	6		92.4576	86.4311	91.215	96.8889	92.8467	97.3799	99.0086	88.596	90.3176		76.51	79		90.87							72.0981	70.7521		85.25	81.6154	86.5	86.5886	91.9805	86.6142	92.2222	79.1739	92.1228	85.9624	85.917	86.1562	86.0548	75.6131
	7	95.46	92.3729	85.4064	90.9969	96.9333	91.0584	96.5939	99.3966	90.659	90.2242			78.96	71.92	88.72						70.2174	69.8638	68.468	87.265	86.1875	87.3461	87.2333	90.2341	90	88.1102	97.2947	84.4348	89.7196	88.0184	86.2284	87.8125	91.2594	72.8202

## Sheet: Fig.3B
		Time on pole (s)
		Ct				Sham														tMCAO
		Female	Female	Female	Female	Female	Female	Male	Female	Female	Female	Female	Male	Male	Female	Female	Male	Female	Male	Female	Male	Male	Male	Male	Female	Female	Male	Male	Female	Male	Male	Female	Male
	Time to turn (s)	2.945	1.798	2.787	5.005	1.765	3.969	2.442	2.81833	5.247	2.029	0.948	2.374	5.834	1.971	1.971	2.038	1.113	2.203	6.55	5.82	12.017	10.248	2.846	1.986	1.69	5.204	4.202	2.87	2.812	2.544	3.047	1.536
	Time to descend (s)	7.902	6.95	6.125	8.771	7.103	8.283	7.49	6.02533	10.749	5.649	4.721	6.889	8.368	6.885	4.979	4.044	5.167	7.812	13.16	9.929	15.295	13.26	8.518	5.521	6.593	10.209	9.272	7.142	7.936	7.934	7.936	8.318

## Sheet: Fig.3C
	Time on rotarod normalized (%)
	Ct				Sham														tMCAO
	Female	Female	Female	Female	Female	Female	Male	Female	Female	Female	Female	Male	Male	Female	Female	Male	Female	Male	Female	Male	Male	Male	Male	Female	Female	Male	Male	Female	Male	Male	Female	Male
	72.8	95.2	121.9	99.6	95.2	96.8	106.8	103.571	112.335	82.8422	113.735	62.5851	80.155	89.2105	76.3398	118.247	175.686	127.58	20.1	54.1	93.6	55.3	65.6	71.3922	60.1815	85.693	46.2895	16.5503	66.6336	60.0034	58.9657	22.8837

## Sheet: Fig.3D
	Assymetry score
	Ct												Sham																	tMCAO
	Female	Female	Female	Female	Male	Male	Male	Male	Male	Male	Male	Male	Female	Female	Male	Female	Female	Female	Female	Female	Female	Female	Male	Male	Female	Female	Male	Female	Male	Female	Male	Male	Male	Male	Female	Female	Female	Female	Female	Male	Male	Female	Male	Male	Female	Male
	-0.05	-0.05	-0.05	-0.0645161	0.05	0.05	-0.15	0.0625	0	-0.05	0.05	0	0	0.05	-0.05	-0.1	0	-0.05	0.05	-0.1	-0.1	-0.1	-0.15	0	0.2	-0.1	0.45	0.5	0.24	-0.4	-0.210526	-0.25	-0.2	-0.55	-0.1	0.05	-0.25	-0.1	-0.1	0.05	-0.55	-0.6	-0.615385	0	-0.424242	-0.191489

## Sheet: Fig.3E (Total Error Frequency)
	Total Error Frequency (%)
	Ct				Sham														tMCAO
	Female	Female	Female	Female	Female	Female	Male	Female	Female	Female	Female	Male	Male	Female	Female	Male	Female	Male	Female	Male	Male	Male	Male	Female	Female	Male	Male	Female	Male	Male	Female	Male
	1.25997	1.26625	1.90083	0.487805	1.89382	2.90756	1.47143	1.21825	0.814818	3.10559	0	1.75439	1.92308	0	0.694444	4.75817	5.30831	7.02104	15.892	13.6354	4.08337	6.88734	18.0493	3.22115	3.67965	2.80825	5.87879	24.6391	4.73951	5.10968	5.91846	10.0833

## Sheet: Fig. 3E (Digit score)
		Digit score
		Ct				Sham														tMCAO
		Female	Female	Female	Female	Female	Female	Male	Female	Female	Female	Female	Male	Male	Female	Female	Male	Female	Male	Female	Male	Male	Male	Male	Female	Female	Male	Male	Female	Male	Male	Female	Male
	Ipsilateral	0.938095	1.2647	0.882063	0.868333	1.1381	0.69	0.948889	0.997222	0.972979	0.565476	0.984127	0.5	0.825758	0.748148	0.822222	0.60989	0.694872	0.825	0	0	0.139683	0.3	0	0.655556	0.42619	0.228571	0	0	0.460317	0.480159	0.819048	0.309524
	Contralateral	1.31667	0.5	0.802143	0.587698	0.454762	1.19667	0.97881	0.997222	0.972979	0.733333	1.03571	0.755556	1.09643	0.925926	0.986111	0.638889	0.938426	0.679365	0.715873	0.932143	0.688889	0.655556	0.718838	0.871429	1.27778	1.05556	0.944444	0.540476	0.607407	0.970238	1.09259	0.859259

## Sheet: Fig.3F (Total Distance)
	OF - Total Distance
	Ct
	Female	Female	Female	Female	Male	Male	Male	Male	Male	Male	Male	Male	Female	Female	Male	Female	Female	Female	Female	Male	Male	Female	Female	Male	Female	Male	Female	Male	Male	Male	Male	Female	Female	Male	Male	Female	Male	Male	Female	Male
	4011.34	4191.71	3549.64	4246.58	5091.8	5970.03	5844.06	5467.45	5009.16	5965.82	4582.31	7651.29	4284.48	5315.96	3700.22	4178.68	4385.31	4333.55	7501.76	3929.46	6089.49	2103.9	1591.4	3761.11	3399.62	3293.45	3646.7	3719.33	3041.39	2899.44	4430.35	5950.44	2826.65	4420.57	2461.5	2989.45	1192.03	5068.61	3357.83	5837.62

[truncated: 14 more sheets: Fig.3F (Resting Time), Fig.3F (Mean Speed), Fig.3F (Ratio), Fig.4B (Uneaten), Fig.4B (Shell Pieces), Fig.4C (Time to contact), Fig.4C (Time to remove), Fig.5B (Distance in zones), Fig.5B (Rearings), Fig.5B (Groomings), Fig.5C, Supplemental Fig.2A, Supplemental Fig.2B, Supplemental Fig.3]
